# Supplementary material for: Genotoxicity Studies of Indole-3-carbinol and N-Methoxyindole-3-carbinol—The Effect of Sulphotransferases
Source: Pharmaceuticals (Basel). 2026 Jun 5;19(6):895. doi: 10.3390/ph19060895 (PMC13304936; doi:10.3390/ph19060895)
Supplement: Supplementary file 1 [file pharmaceuticals-19-00895-s001.zip]

Archive with 1 entries (1 files):
- pharmaceuticals-4265834-supplementary.pdf
